# Supplementary material for: New Microfluidic System for Electrochemical Impedance Spectroscopy Assessment of Cell Culture Performance: Design and Development of New Electrode Material
Source: Biosensors (Basel). 2022 Jun 24;12(7):452. doi: 10.3390/bios12070452 (PMC9313146; doi:10.3390/bios12070452)
Supplement: Supplementary file 1 [file biosensors-12-00452-s001.zip]

Archive with 1 entries (1 files):
- biosensors-1756729-supplementary.pdf
